# Supplementary material for: Effects of Chemicals in Reporter Gene Bioassays with Different Metabolic Activities Compared to Baseline Toxicity
Source: Chem Res Toxicol. 2024 Apr 23;37(5):744–56. doi: 10.1021/acs.chemrestox.4c00017 (PMC11110108; doi:10.1021/acs.chemrestox.4c00017)
Supplement: Supplementary file 2 — tx4c00017_si_002.xlsx [file tx4c00017_si_002.xlsx]

## Sheet: Table S1
	Table S1: Chemical information and physicochemical properties of the test chemicals. ID, DTXSID, molecular mass, CAS number, provider, product number, purity, logarithmic octanol-water partitioning constant (log Kow), logarithmic liposome-water distribution ratio (log Dlip/w), pKa, charge at pH 7.4
ID	Chemical	Purchased as salt	DTXSID	Molar mass [g/mol] neutral form	Molar mass [g/mol] purchased (if salt)	CAS Number	Provider	Product number	Purity	logKow [L/L]	Ref	log Dlipw (pH 7.4) [L/L]	Ref	pKa acid	pKa base	Ref	Neutral form (pH = 7.40)	Negative form (pH = 7.40)	Double negative form (pH = 7.40)	positive form (pH = 7.40)	Double positive form (pH = 7.40)
12DMIZ	1,2-Dimethyl-1H-Imidazole		DTXSID2061939	96.133	96.133	1739-84-0	TCI EUROPE	D1562	≥98.0%	1.76	This study; Sirius T3	0.985927	Kow-QSAR (∆mw=1) Endo et al. (2011)		8.99	This study; Sirius T3	0.0250598			0.97494
1E1HIZ	1-Ethyl-1H-imidazole		DTXSID10221209	96.13	96.13	7098-07-9	Apollo Scientific Ltd	OR2905	99.98%	0.775	ACD and KOWWIN	0.8906	Kow-QSAR (∆mw=1) Endo et al. (2011)		5.9	This study; Sirius T3	0.969347			0.0306534
1HIZ1P	1H-Imidazole-1-propanamine		DTXSID7063685	125.175	125.175	5036-48-6	TCI EUROPE	A1185	≥97.0%	-0.1385	ACD and KOWWIN	-1	-1 at logKow < -1 Gobas et al. (1988)		6.49; 9.55	This study; Sirius T3	0.00626442			0.884872	0.108863
1MIZ	1-Methylimidazole		DTXSID6052291	82.106	82.106	616-47-7	TCI EUROPE	M0508	≥99.0%	0.84	This study; Sirius T3	0.605439	Kow-QSAR (∆mw=1) Endo et al. (2011)		7.63	This study; Sirius T3	0.370611			0.629389
1VIZ	1-Vinylimidazole		DTXSID0061458	94.11	94.11	1072-63-5	TCI EUROPE	V0045	>98.0%	0.848	ACD and KOWWIN	0.967226	Kow-QSAR (∆mw=1) Endo et al. (2011)		5.78	This study; Sirius T3	0.976574			0.0234264
2E4MIZ	2-Ethyl-4-methyl-1H-imidazole		DTXSID9044744	110.16	110.16	931-36-2	TCI EUROPE	E0232	≥95.0%	1.7	This study; Sirius T3	0.916746	Kow-QSAR (∆mw=1) Endo et al. (2011)		9.04	This study; Sirius T3	0.0223956			0.977604
2EIZ	2-Ethylimidazole		DTXSID5061457	96.13	96.13	1072-62-4	TCI EUROPE	E0233	>98.0%	0.786	ACD and KOWWIN	0.367227	Kow-QSAR (∆mw=1) Endo et al. (2011)	14.2	7.99	This study; Sirius T3	0.20448			0.79552
2MIZ	2-Methylimidazole		DTXSID4022107	82.106	82.106	693-98-1	TCI EUROPE	M0345	≥98.0%	0.3	This study; Sirius T3	-0.139051	Kow-QSAR (∆mw=1) Endo et al. (2011)		8.02	This study; Sirius T3	0.193472			0.806528
4MIZ	4-Methylimidazole		DTXSID9025617	82.106	82.106	822-36-6	TCI EUROPE	M0636	≥97.0%	0.91	This study; Sirius T3	0.426569	Kow-QSAR (∆mw=1) Endo et al. (2011)		8.12	This study; Sirius T3	0.160049			0.839951
55DH	5,5-Diphenylhydantoin		DTXSID8020541	252.273	252.273	57-41-0	Thermo Fisher	A17013	≥99.0%	2.47	Experimental PhysPropNCCT	2.49567	Kow-QSAR (∆mw=1) Endo et al. (2011)	7.84		This study; Sirius T3	0.733634	0.266366
5FU	5-Fluorouracil		DTXSID2020634	130.078	130.078	51-21-8	Apollo Scientific Ltd	PC4380	99.6%	-0.89	Experimental PhysPropNCCT	-1	-1 at logKow < -1 Gobas et al. (1988)	7.8		ACD pKa/GALAS	0.72	0.28
APAP	Acetaminophen		DTXSID2020006	151.165	151.165	103-90-2	Sigma-Aldrich	A7085	≥99.0%	0.46	Experimental PhysPropNCCT	0.584599	Kow-QSAR (∆mw=1) Endo et al. (2011)	10.20; 14.60	1.7	ACD pKa/GALAS	0.999998			1.99526e-06
AA	Acrylamide		DTXSID5020027	71.08	71.08	79-06-1	Thermo Fisher	A17157	≥98.0%	-0.67	Ran et al. (2002)	-0.22	PP-LFER Ulrich et al. (2017)	15.1	-0.4	ACD pKa/GALAS	1	1.99526e-08
ATRA	all-trans Retinoic acid		DTXSID7021239	300.442	300.442	302-79-4	Sigma-Aldrich	R2625	≥98.0%	6.3	Experimental PhysPropNCCT	5.61915	Kow-QSAR (∆mw=1) Endo et al. (2011)	6.03		This study; Sirius T3	0.0409127	0.959087
As2O3	Arsenic (III) oxide		DTXSID0020103	197.84	197.84	1327-53-3	Sigma-Aldrich	A1010	≥99.0%								inorganic
ASP	Aspartame		DTXSID0020107	294.307	294.307	22839-47-0	Sigma-Aldrich	W700655	98.0-102.0%	0.4995	ACD and KOWWIN	-1	-1 at logKow < -1 Gobas et al. (1988)	2.43; 11.11	7.76	ACD pKa/GALAS	0.69	0.31
ATO	Atorvastatin	Atorvastatin calcium salt trihydrate	DTXSID50110042	558.648	1209.41	344423-98-9	TCI EUROPE	A2476	≥98.0%	5.41496	ACD and KOWWIN	4.59615	Kow-QSAR (∆mw=1) Endo et al. (2011)	4.66		This study; Sirius T3	0.0018164	0.998184
ATZ	Atrazine		DTXSID9020112	215.69	215.69	1912-24-9	TCI EUROPE	A1650	≥97.0%	2.61	Experimental PhysPropNCCT	2.14	PP-LFER Ulrich et al. (2017)		1.7	ACD pKa/GALAS	0.999998			1.99526e-06
AZA	Azacytidine		DTXSID9020116	244.207	244.207	320-67-2	Biosynth Ltd	NA02947	≥98.0%	-2.17	Experimental PhysPropNCCT	-1	-1 at logKow < -1 Gobas et al. (1988)	13.70; 15.10	3.39	This study; Sirius T3	0.999999	5.01187e-07	9.99999e-15
AZ	Azoxystrobin		DTXSID0032520	403.394	403.394	131860-33-8	Glentham Life Sciences Ltd	GX7276	≥97.0%	2.5	Experimental PhysPropNCCT	2.03	PP-LFER Ulrich et al. (2017)		0.6	ACD pKa/GALAS	1
BPA	Bisphenol A		DTXSID7020182	228.29	228.291	80-05-7	Supelco	239658	≥99.0%	3.32	Hansch et al. (1995)	3.65	Kwon et al. (2006)	8.78; 9.85		This study; Sirius T3	0.959845	0.040013	0.000141971
BDU	Bromodeoxyuridine		DTXSID7033105	307.1	307.1	59-14-3	Biosynth Ltd	NB06315	≥99.0%	-0.29	Experimental PhysPropNCCT	-0.285158	Kow-QSAR (∆mw=1) Endo et al. (2011)	7.87		This study; Sirius T3	0.746913	0.253087	1.59687e-08
BE	Butoxyethanol		DTXSID1024097	118.176	118.176	111-76-2	Merck	8.01554	≥99.0%	0.83	Vaes et al. (1997)	0.595	Vaes et al. (1997)	14.9		ACD pKa/GALAS	1	3.16228e-08
CdCl2	Cadmium chloride		DTXSID6020226	183.31	183.31	10108-64-2	Sigma-Aldrich	655198	≥55.2% Cd								metal
CAF	Caffeine		DTXSID0020232	194.194	194.194	58-08-2	Thermo Fisher	A10431	≥99.0%	-0.07	Hansch et al. (1995)	0.28	PP-LFER Ulrich et al. (2017)				1
CPT	Camptothecin		DTXSID0030956	348.358	348.358	7689-03-4	Apollo Scientific Ltd	BIC8442	≥98.0%	1.74	Experimental PhysPropNCCT	1.8774	Kow-QSAR (∆mw=1) Endo et al. (2011)	9.67		This study; Sirius T3	1
CBZ	Carbamazepine		DTXSID4022731	236.274	236.274	298-46-4	Biosynth Ltd	FC19679	≥98.0%	2.45	Experimental PhysPropNCCT	3.1	PP-LFER Ulrich et al. (2017)	14.3	0.1	ACD pKa/GALAS	1			5.01187e-08
CBD	Carbendazim		DTXSID4024729	191.189	191.19	10605-21-7	Sigma-Aldrich	378674	≥96.5 %	1.52	Experimental PhysPropNCCT	1.65475	Kow-QSAR (∆mw=1) Endo et al. (2011)	10.59	4.46	This study; Sirius T3	0.998853			0.00114684
CPZ	Chlorpromazine	Chlorpromazine hydrochloride	DTXSID7024827	318.86	355.32	69-09-0	TCI EUROPE	C2481	≥98.0%	5.41	Experimental PhysPropNCCT	4.39953	PP-LFER Ulrich et al. (2017) (∆mw=1)		9.18	This study; Sirius T3	0.0163249			0.983675
CP	Chlorpyrifos		DTXSID4020458	350.57	350.57	2921-88-2	LGC Standards	DRE-C11600000	99.61	4.96	Sangster (1993)	5.1296	Kow-QSAR (∆mw=1) Endo et al. (2011)				1
CPO	Chlorpyrifos oxon		DTXSID1038666	334.51	334.51	5598-15-2	LGC Standards	DRE-C11603000	≥97.86%	3.161	ACD and KOWWIN	4.3	PP-LFER Ulrich et al. (2017)				1
CT	Citalopram		DTXSID8022826	324.399	324.399	59729-33-8	TCI EUROPE	C3149	>98.0%	3.58033	PP-LFER Ulrich et al. (2017)	1.53934	PP-LFER and COSMO		9.54	This study; Sirius T3	0.00719226			0.992808
CFA	Clofibric acid		DTXSID1040661	214.648	214.65	882-09-7	Sigma-Aldrich	197777	≥97.0%	2.57	Hansch et al. (1995)	1.83003	PP-LFER and COSMO	2.5		Drillia et al. 2005	1.25891e-05	0.999987
CC	Colchicine		DTXSID5024845	399.443	399.443	64-86-8	Thermo Fisher	J61072	≥98.0%	1.3	Experimental PhysPropNCCT	2.41	PP-LFER Ulrich et al. (2017)	14.6	-0.7	ACD pKa/GALAS	1
CPA	Cyclophosphamide	Cyclophosphamide monohydrate	DTXSID6024888	261.08	279.1	6055-19-2	TCI EUROPE	C2236	≥98.0%	0.63	Experimental PhysPropNCCT	0.7563	Kow-QSAR (∆mw=1) Endo et al. (2011)				1
CSA	Cyclosporin A		DTXSID0020365	1202.63	1202.63	59865-13-3	Biosynth Ltd	FC20749	≥98.5%	2.92	Experimental PhysPropNCCT	3.0692	Kow-QSAR (∆mw=1) Endo et al. (2011)	10.34; 10.88; 11.49; 12.58; 14.66		ACD pKa/GALAS	1
CPCZ	Cyproconazole		DTXSID0032601	291.78	291.78	94361-06-5	Glentham Life Sciences Ltd	GA6777	≥95.0%	2.9	Experimental PhysPropNCCT	2.73	PP-LFER Ulrich et al. (2017)	14.64	1.49	ACD pKa/GALAS	1
CARA	Cytosinearabinoside		DTXSID3022877	243.219	243.219	147-94-4	Biosynth Ltd	NA05771	≥98.0%	-2.3215	ACD and KOWWIN	-1	-1 at logKow < -1 Gobas et al. (1988)	13.70; 15.10	4.19	This study; Sirius T3	0.999999	5.01187e-07	9.99999e-15
DEXA	Dexamethasone		DTXSID3020384	392.467	392.467	50-02-2	Glentham Life Sciences Ltd	GP854	≥98.0%	1.94	Hansch et al. (1995)	1.73	PP-LFER Ulrich et al. (2017)	13.02; 14.13; 14.97		ACD pKa/GALAS	0.999998	2.39883e-06	4.46683e-13
DCL	Diclofenac		DTXSID6022923	296.152	296.15	15307-86-5	TCI EUROPE	D3748	≥98.0%	4.51	Avdeef et al. (1998)	2.65272	Avdeef et al. (1998)	4.07		Niu et al. (2022)	0.000467516	0.999532
DMSO	Dimethyl sulfoxide		DTXSID2021735	78.133	78.133	67-68-5	Sigma-Aldrich	472301	≥99.9%	-1.35	Hansch et al. (1995)	-1	-1 at logKow < -1 Gobas et al. (1988)				1
DPA	Diphenylamine		DTXSID4021975	169.227	169.227	122-39-4	Glentham Life Sciences Ltd	GT3395	≥99.0%	3.5	Hansch et al. (1995)	4.2	PP-LFER Ulrich et al. (2017)		0.8	ACD pKa/GALAS	1			2.51189e-07
EPP	Ethoprophos		DTXSID4032611	242.339	242.339	13194-48-4	Supelco	53161	≥95.0%	3.59	Tomlin (1994)	3.71	PP-LFER Ulrich et al. (2017)				1
ETU	Ethylenethiourea		DTXSID5020601	102.154	102.154	96-45-7	Glentham Life Sciences Ltd	GK2739	≥98.0%	-0.66	Govers et al. (1986)	-0.546601	Kow-QSAR (∆mw=1) Endo et al. (2011)	13	1.7	ACD pKa/GALAS	0.999997	2.51188e-06
FGM	Fingolimod		DTXSID40167363	307.478	307.478	162359-55-9	Biosynth Ltd	FA46838	≥98.0%	4.857	ACD and KOWWIN	4.26137	Kow-QSAR (∆mw=1) Endo et al. (2011)		8.46	This study; Sirius T3	0.0801183			0.919882
FIP	Fipronil		DTXSID4034609	437.14	437.14	120068-37-3	Biosynth Ltd	FA23290	≥98.0%	4	Experimental PhysPropNCCT	4.16	Kow-QSAR (∆mw=1) Endo et al. (2011)				1
FLX	Fluoxetine	Fluoxetine hydrochloride	DTXSID7020635	309.33	345.79	56296-78-7	TCI EUROPE	F0750	≥98.0%	4.05	Adlard et al. (1995)	3.84449	Neuwoehner et al. (2009)		10.2	This study; Sirius T3	0.00158239			0.998418
GEN	Genistein		DTXSID5022308	270.24	270.24	446-72-0	Fluorochem Ltd	M01798	99.7%	3.08206	PP-LFER Ulrich et al. (2017)	3.32	Henneberger et al. (2019)	7.05; 9.37; 12.61		This study; Sirius T3	0.306494	0.686154	0.00735227
HPD	Haloperidol		DTXSID4034150	375.87	375.87	52-86-8	TCI EUROPE	H0912	≥98.0%	4.28	Ran et al. (2002)	2.831	PP-LFER Ulrich et al. (2017) (∆mw=1)	13.7	8.68	This study; Sirius T3	0.0498639			0.950136
HCY	HC yellow 13		DTXSID10146483	250.177	250.177	10442-83-8	Fluorochem Ltd	314190	≥98.0%	2.25816	ACD and KOWWIN	2.40074	Kow-QSAR (∆mw=1) Endo et al. (2011)	15.7		ACD pKa/GALAS	1	5.01187e-09
HCP	Hexachlorophene		DTXSID6020690	406.89	406.89	70-30-4	Glentham Life Sciences Ltd	GA6437	≥98.0%	7.53844	Hansch et al. (1995)	6.79843	Kow-QSAR (∆mw=1) Endo et al. (2011)	5.66; 9.95		This study; Sirius T3	0.0178225	0.979417	0.00276037
HU	Hydroxyurea		DTXSID6025438	76.055	76.055	127-07-1	Fluorochem Ltd	043351	≥98.0%	-1.8	Experimental PhysPropNCCT	-1	-1 at logKow < -1 Gobas et al. (1988)				1
IMZ	Imazalil		DTXSID8024151	297.18	297.18	35554-44-0	TRC Canada	I268503	≥98.0%	3.82	Tomlin (1994)	3.89511	Kow-QSAR (∆mw=1) Endo et al. (2011)		6.78	This study; Sirius T3	0.806528			0.193472
IMI	Imidacloprid		DTXSID5032442	255.66	255.66	138261-41-3	TCI EUROPE	I1145	≥95.0%	0.57	Experimental PhysPropNCCT	0.6957	Kow-QSAR (∆mw=1) Endo et al. (2011)	11.1	0.5	ACD pKa/GALAS	1
IZ	Imidazole		DTXSID2029616	68.079	68.079	288-32-4	TCI EUROPE	I0001	≥98.0%	0.95	This study; Sirius T3	0.754408	Kow-QSAR (∆mw=1) Endo et al. (2011)		7.55	This study; Sirius T3	0.414501			0.585499
LIDO	Lidocaine		DTXSID1045166	234.343	234.343	137-58-6	Glentham Life Sciences Ltd	GK6463	99.0-101.0%	2.44	Experimental PhysPropNCCT	1.79032	Avdeef et al. (1998)		7.19	This study; Sirius T3	0.618584			0.381416
MBZ	Mebendazole		DTXSID4040682	295.298	295.298	31431-39-7	Supelco	M2523	≥98.0%	2.83	Experimental PhysPropNCCT	2.62056	PP-LFER Ulrich et al. (2017) (∆mw=1)	6.45	3.64	Niu et al. (2022)	0.100881	0.899102		1.75311e-05
MAA	Methacrylamide		DTXSID8029600	85.106	85.106	79-39-0	TCI EUROPE	M0077	≥98.0%	-0.1895	ACD and KOWWIN	0.29	PP-LFER Ulrich et al. (2017)	15.1	-0.4	ACD pKa/GALAS	1	1.99526e-08
MMI	Methimazole		DTXSID4020820	114.17	114.17	60-56-0	Apollo Scientific Ltd	OR28714	98.6%	-0.34	Experimental PhysPropNCCT	-0.06	PP-LFER Ulrich et al. (2017)	11.6	-1.8	ACD pKa/GALAS	1
MTX	Methotrexate	Methotrexate hydrate	DTXSID601017640	454.447	472.5	133073-73-1	TCI EUROPE	M1664	≥98.0%	-1.85	Experimental PhysPropNCCT	-1	-1 at logKow < -1 Gobas et al. (1988)	3.32; 4.65; 14.40	1.20; 5.52	This study; Sirius T3	1.47648e-07	0.00177512	0.998225
NBuAA	N-(Butoxymethyl)acrylamide		DTXSID9027443	157.213	157.213	1852-16-0	TCI EUROPE	B1060	≥96.0%	0.727	ACD and KOWWIN	1.06	PP-LFER Ulrich et al. (2017)	13.7	-1.48	ACD pKa/GALAS	0.999999	5.01187e-07
NIAA	N-(Isobutoxymethyl)acrylamide		DTXSID2044848	157.213	157.213	16669-59-3	TCI EUROPE	I1124	≥98.0%	0.698	ACD and KOWWIN	1.32	PP-LFER Ulrich et al. (2017)	13.7	-1.48	ACD pKa/GALAS	0.999999	5.01187e-07
NBNP	N,N'-bis-(2-hydroxyethyl)-2-nitro-p-phenylenediamine		DTXSID90232939	241.247	241.247	84041-77-0	BLDpharm	BD0275	≥97.0%	0.137	ACD and KOWWIN	0.25837	Kow-QSAR (∆mw=1) Endo et al. (2011)	15.59	1.11; 4.13	ACD pKa/GALAS	1
NDAA	N,N-Diethylacrylamide		DTXSID10181258	127.187	127.187	2675-94-7	TCI EUROPE	D3737	≥98.0%	0.804	ACD and KOWWIN	0.3	PP-LFER Ulrich et al. (2017)		-0.4	ACD pKa/GALAS	1
DMA	N,N‐Dimethylacetamide		DTXSID5020499	87.122	87.122	127-19-5	Sigma-Aldrich	D137510	≥98.5 %	-0.77	Hansch et al. (1995)	-0.6577	Kow-QSAR (∆mw=1) Endo et al. (2011)		-0.3	ACD pKa/GALAS	1			1.99526e-08
DMF	N,N-Dimethylformamide		DTXSID6020515	73.095	73.095	68-12-2	Thermo Fisher	39117	≥99.8%	-1.01	Experimental PhysPropNCCT	-0.75	PP-LFER Ulrich et al. (2017)		-0.3	ACD pKa/GALAS	1
NMBAA	N,N'-Methylenebisacrylamide		DTXSID8025595	154.169	154.169	110-26-9	Glentham Life Sciences Ltd	GE8737	≥97.0%	-1.353	ACD and KOWWIN	-0.56	PP-LFER Ulrich et al. (2017)	12.41; 13.99	-1.95	ACD pKa/GALAS	0.99999	9.77228e-06
NIC	Nicotine		DTXSID1020930	162.234	162.234	54-11-5	TCI EUROPE	N0079	≥95.0%	1.17	Hansch et al. (1995)	0.302622	PP-LFER Ulrich et al. (2017) (∆mw=1)		3.24; 8.05	This study; Sirius T3	0.182911			0.817033	5.65248e-05
NIFA	Niflumic acid		DTXSID1023368	282.221	282.221	4394-00-7	Fluorochem Ltd	M02156	99.85%	4.43	Takács-Novák et al. (1995)	3.60491	Kow-QSAR (∆mw=1) Endo et al. (2011)	4.84	2	This study; Sirius T3	0.00274666	0.997253
NMA	N-Methylaniline		DTXSID9021841	107.15	107.15	100-61-8	Thermo Fisher	L13873	≥98.0%	1.66	Hansch et al. (1995)	1.779	PP-LFER Ulrich et al. (2017) (∆mw=1)		4.81	This study; Sirius T3	0.997436			0.00256381
NMAA	N-Methylolacrylamide		DTXSID3020885	101.105	101.105	924-42-5	TCI EUROPE	M0574	≥98.0%	-1.357	ACD and KOWWIN	-1	-1 at logKow < -1 Gobas et al. (1988)	13.31; 15.68	-1.3	ACD pKa/GALAS	0.999999	1.23027e-06
oAP	o-Aminophenol		DTXSID8024498	109.128	109.128	27598-85-2	Thermo Fisher	A13735	≥99.0%	0.62	Experimental PhysPropNCCT	0.743583	Kow-QSAR (∆mw=1) Endo et al. (2011)	9.77	4.79	This study; Sirius T3	0.993324	0.00423732		0.00243832
PCB28	PCB28		DTXSID2038310	257.54	257.54	7012-37-5	TRC Canada	T774035	>98.0%	5.62	Experimental PhysPropNCCT	5.7	Quinn et al. (2014)				1
PFOA	Perfluorooctanoic acid		DTXSID8031865	414.07	414.07	335-67-1	Sigma-Aldrich	171468	95.5%	3.6	Danish EPA Report	3.52	Ebert et al. (2020)	2.4		ACD pKa/GALAS	9.9999e-06	0.99999
PXS	Picoxystrobin		DTXSID9047542	367.319	367.324	117428-22-5	Sigma-Aldrich	33658	≥98.0%	3.28	PP-LFER Ulrich et al. (2017)	2.91	PP-LFER Ulrich et al. (2017)		-1.14	ACD pKa/GALAS	1			2.88403e-09
WY-14643	Pirinixic acid		DTXSID4020290	323.798	323.798	50892-23-4	Sigma-Aldrich	C7081	≥98.0%	4.0205	ACD and KOWWIN	3.19522	Kow-QSAR (∆mw=1) Endo et al. (2011)	2.8	4.98	ACD pKa/GALAS	0.00377715	0.996223		9.46176e-08
PREG	Pregnenolone		DTXSID1036541	316.483	316.483	145-13-1	Glentham Life Sciences Ltd	GK1748	≥98.0%	4.22	Hansch et al. (1995)	4.3822	Kow-QSAR (∆mw=1) Endo et al. (2011)	15.99		ACD pKa/GALAS	1	2.5704e-09
PPF	Propofol		DTXSID6023523	178.274	178.274	2078-54-8	Thermo Fisher	L06841	≥97.0%	3.79	Hansch et al. (1995)	3.80984	PP-LFER Ulrich et al. (2017) (∆mw=1)	10.78		This study; Sirius T3	0.999583	0.000416696
PTU	Propylthiouracil		DTXSID5021209	170.23	170.23	51-52-5	Sigma-Aldrich	P3755	≥99.0%	-0.33	PP-LFER Ulrich et al. (2017)	-0.268121	PP-LFER Ulrich et al. (2017) (∆mw=1)	8.05		This study; Sirius T3	0.817079	0.182921
RTN	Rotenone		DTXSID6021248	394.423	394.423	83-79-4	Biosynth Ltd	FR65511	>98.0%	4.1	Ran et al. (2002)	4.22	PP-LFER Ulrich et al. (2017)				1
NaAsO2	Sodium arsenite		DTXSID5020104	129.909	129.909	7784-46-5	Sigma-Aldrich	S7400	≥90.0%								inorganic
TAM	Tamoxifen		DTXSID1034187	371.524	371.524	10540-29-1	Biosynth Ltd	FT27994	≥98.0%	7.07	PP-LFER Ulrich et al. (2017)	5.7394	PP-LFER Ulrich et al. (2017) (∆mw=1)		8.62	This study; Sirius T3	0.0568315			0.943168
TCZ	Tebuconazole		DTXSID9032113	307.82	307.82	107534-96-3	Biosynth Ltd	FT28016	≥97.0%	3.7	Experimental PhysPropNCCT	3.31	PP-LFER Ulrich et al. (2017)	13.7	1.8	ACD pKa/GALAS	0.999997			2.51188e-06
TET	Tetracycline	Tetracycline hydrochloride	DTXSID6021321	444.44	480.9	64-75-5	TCI EUROPE	T2525	>98.0%	-1.3	Experimental PhysPropNCCT	-1	-1 at logKow < -1 Gobas et al. (1988)	3.47; 7.44	9.1	This study; Sirius T3	0.518047	0.472465	0.00942691		6.08653e-05
TETD	Tetraethylthiuram disulfide		DTXSID1021322	296.52	296.52	97-77-8	Thermo Fisher	B20721	99.5%	3.88	Experimental PhysPropNCCT	4.0388	Kow-QSAR (∆mw=1) Endo et al. (2011)		-1.6	ACD pKa/GALAS	1
TMX	Thiamethoxam		DTXSID2034962	291.71	291.71	153719-23-4	Biosynth Ltd	FT28199	≥95.0%	0.04	PP-LFER Ulrich et al. (2017)	-0.25	PP-LFER Ulrich et al. (2017)		2.3	ACD pKa/GALAS	1
TG	Tigecycline		DTXSID2048581	585.658	585.658	220620-09-7	Biosynth Ltd	AT10818	>98.0%	-0.1265	ACD and KOWWIN	-0.251504	Kow-QSAR (∆mw=1) Endo et al. (2011)	3.07; 7.31	4.57; 8.40; 9.15	This study; Sirius T3	0.522785	0.0522785		0.424936
T25D	Toluene-2,5-diamine	Toluene-2,5-diamine sulphate	DTXSID50872532	122.171	220.25	615-50-9	TCI EUROPE	D1602	>98.0%	0.11075	CompTox	0.206932	Kow-QSAR (∆mw=1) Endo et al. (2011)		3.26; 6.22	This study; Sirius T3	0.938025			0.0619747
TDM	Triadimenol		DTXSID0032493	295.77	295.77	55219-65-3	Biosynth Ltd	FT137439	≥97.0%	2.9	Baker et al. (1992)	3.15	PP-LFER Ulrich et al. (2017)	14.83	0	ACD pKa/GALAS	1			3.98107e-08
TBT	Tributyltin	Tributyltin chloride	DTXSID3027403	291.066	325.488	1461-22-9	Sigma-Aldrich	T50202	≥96.0%	4.09	Arnold et al. (1997)	3.33018	Hunziker et al. (2001)				1
TCF	Trichlorfon		DTXSID0021389	257.43	257.43	52-68-6	TRC Canada	T773855	≥96.0%	0.51	Experimental PhysPropNCCT	0.414069	PP-LFER Ulrich et al. (2017) (∆mw=1)	8.78		This study; Sirius T3	0.959981	0.0400187
TEtT	Triethyl-tin bromide		DTXSID9040712	285.8	285.8	2767-54-6	Strem Chemicals	50-3000	≥97.0%					6.81		Tobias et al. (1964)	0.20448	0.79552
VPA	Valproic acid		DTXSID6023733	144.213	144.213	99-66-1	TCI EUROPE	P0823	≥99.0%	2.75	Sangster (1993)	1.90262	Kow-QSAR (∆mw=1) Endo et al. (2011)	4.52		This study; Sirius T3	0.00131652	0.998683
VRP	Verapamil	Verapramil hydrochloride	DTXSID2034095	454.608	491.07	152-11-4	TCI EUROPE	V0118	≥98.0%	3.79	Hansch et al. (1995)	2.41485	PP-LFER and COSMO		8.82	This study; Sirius T3	0.0366264			0.963374
	References
	-1 at logKow < -1 Gobas et al. (1988)	Gobas, F. A., J. M. Lahittete, G. Garofalo, W. Y. Shiu and D. Mackay (1988). "A novel method for measuring membrane-water partition coefficients of hydrophobic organic chemicals: comparison with 1-octanol-water partitioning." J Pharm Sci 77(3): 265-272.
	ACD and KOWWIN	Mean logKow value of prediction from ACD Concensus LogP (ACD/Labs. (1994-2015). "ACD/ Percepta." Build 2726) and KOWWIN accessed via EPI suite (Meylan, W.M. and P.H. Howard. 2005. Estimating octanol-air partition coefficients with octanol-water partition coefficients and Henry's law constants. Chemosphere 61:640-644)
	ACD pKa/GALAS	ACD/Labs. (1994-2015). "ACD/ Percepta." Build 2726.
	Adlard et al. (1995)	Adlard, M., G. Okafo, E. Meenan and P. Camilleri (1995). "Rapid estimation of octanol–water partition coefficients using deoxycholate micelles in capillary electrophoresis." Journal of the Chemical Society, Chemical Communications(21): 2241-2243.
	Arnold et al. (1997)	Arnold, C. G., A. Weidenhaupt, M. M. David, S. R. Müller, S. B. Haderlein and R. P. Schwarzenbach (1997). "Aqueous Speciation and 1-Octanol−Water Partitioning of Tributyl- and Triphenyltin: Effect of pH and Ion Composition." Environmental Science & Technology 31(9): 2596-2602.
	Avdeef et al. (1998)	Avdeef, A., K. J. Box, J. E. Comer, C. Hibbert and K. Y. Tam (1998). "pH-metric logP 10. Determination of liposomal membrane-water partition coefficients of ionizable drugs." Pharm Res 15(2): 209-215.
	Baker et al. (1992)	Baker, E. A., A. L. Hayes and R. C. Butler (1992). "Physicochemical properties of agrochemicals: Their effects on foliar penetration." Pesticide Science 34(2): 167-182.
	CompTox	US EPA, CompTox Chemicals Dashboard (accessed 2023), https://comptox.epa.gov/dashboard/
	Danish EPA Report (2015)	Danish_EPA_Report (2015): Short-chain Polyfluoroalkyl Substances (PFAS). A literature review of information on human health effects and environmental fate and effect aspects of short-chain PFAS. (https://www2.mst.dk/Udgiv/publications/2015/05/978-87-93352-15-5.pdf)
	Drillia et al. (2005)	Drillia, P., K. Stamatelatou and G. Lyberatos (2005). "Fate and mobility of pharmaceuticals in solid matrices." Chemosphere 60(8): 1034-1044.
	Ebert et al. (2020)	Ebert, A., F. Allendorf, U. Berger, K.-U. Goss and N. Ulrich (2020). "Membrane/Water Partitioning and Permeabilities of Perfluoroalkyl Acids and Four of their Alternatives and the Effects on Toxicokinetic Behavior." Environmental Science & Technology 54(8): 5051-5061.
	Experimental PhysPropNCCT	Experimental PhysPropNCCT [accessed via comptox.epa.gov/dashboard on 26 July 2023] The PHYSPROP data sets are the publicly available data files underpinning the EPISuiteTM prediction models. The data were curated by NCCT using a combination of manual and automated processing routines with only the highest quality data reported.
	Govers et al. (1986)	Govers, H., C. Ruepert, T. Stevens and C. J. van Leeuwen (1986). "Experimental determination and prediction of partition coefficients of thioureas and their toxicity to Photobacterium phosphoreum." Chemosphere 15(4): 383-393.
	Hansch et al. (1995)	Hansch, C., Leo, A. and Hoekman, D. (1995) Exploring QSAR: Hydrophobic, electronic, steric constants. ACS, Washington, DC.
	Henneberger et al. (2019)	Henneberger, L., M. Muhlenbrink, F. C. Fischer and B. I. Escher (2019). "C18-Coated Solid-Phase Microextraction Fibers for the Quantification of Partitioning of Organic Acids to Proteins, Lipids, and Cells." Chem Res Toxicol 32(1): 168-178.
	Hunziker et al. (2001)	Hunziker, R. W., B. I. Escher and R. P. Schwarzenbach (2001). "pH Dependence of the Partitioning of Triphenyltin and Tributyltin between Phosphatidylcholine Liposomes and Water." Environmental Science & Technology 35(19): 3899-3904.
	Kow-QSAR (∆mw=1) Endo et al. (2011)	Endo, S., B. I. Escher and K. U. Goss (2011). "Capacities of membrane lipids to accumulate neutral organic chemicals." Environ Sci Technol 45(14): 5912-5921.
	Kwon et al. (2006)	Kwon, J.-H., H. M. Liljestrand and L. E. Katz (2006). "Partitioning of moderately hydrophobic endocrine disruptors between water and synthetic membrane vesicles." Environmental Toxicology and Chemistry 25(8): 1984-1992.
	Neuwoehner et al. (2009)	Neuwoehner, J. and B. Escher (2010). "The pH-dependent toxicity of basic pharmaceuticals in the green algae Scenedesmus vacuolatus can be explained with a toxicokinetic ion-trapping model." Aquatic toxicology (Amsterdam, Netherlands) 101: 266-275.
	Niu et al. (2022)	Niu, L., L. Henneberger, J. Huchthausen, M. Krauss, A. Ogefere and B. I. Escher (2022). "pH-Dependent Partitioning of Ionizable Organic Chemicals between the Silicone Polymer Polydimethylsiloxane (PDMS) and Water." ACS Environ Au 2(3): 253-262.
	PP-LFER and COSMO	Neutral species was predicted with PP-LFER, Ulrich, N., Endo, S., Brown, T.N., Watanabe, N., Bronner, G., Abraham, M.H., Goss, K.-U., UFZ-LSER database v 3.2.1 [Internet], Leipzig, Germany, Helmholtz Centre for Environmental Research-UFZ. 2017 [accessed on 11.08.2023]. Available from http://www.ufz.de/lserd and charged species was predicted with COSMOtherm program, Release C1.2, COSMOlogic GmbH&C…
	PP-LFER Ulrich et al. (2017)	PP-LFER, Ulrich, N., Endo, S., Brown, T.N., Watanabe, N., Bronner, G., Abraham, M.H., Goss, K.-U., UFZ-LSER database v 3.2.1 [Internet], Leipzig, Germany, Helmholtz Centre for Environmental Research-UFZ. 2017 [accessed on 11.08.2023]. Available from http://www.ufz.de/lserd
	Quinn et al. (2014)	Quinn, C. L., S. A. van der Heijden, F. Wania and M. T. Jonker (2014). "Partitioning of polychlorinated biphenyls into human cells and adipose tissues: evaluation of octanol, triolein, and liposomes as surrogates." Environ Sci Technol 48(10): 5920-5928.
	Ran et al. (2002)	Ran, Y., Y. He, G. Yang, J. L. Johnson and S. H. Yalkowsky (2002). "Estimation of aqueous solubility of organic compounds by using the general solubility equation." Chemosphere 48(5): 487-509.
	Sangster (1993)	J. Sangster, LOGKOW – a Databank of Evaluated Octanol-Water Partition Coefficients, Sangster Research Laboratories, Montreal (1993).
	Takács-Novák et al. (1995)	Takács-Novák, K., M. Józan and G. Szász (1995). "Lipophilicity of amphoteric molecules expressed by the true partition coefficient." International Journal of Pharmaceutics 113(1): 47-55.
	Tobias et al. (1964)	Tobias, R. S. and M. Yasuda (1964). "The Origin of the Isotope Effect on the Acid Dissociation Constants of Aquo Metal Ions1." The Journal of Physical Chemistry 68(7): 1820-1828.
	Tomlin (1994)	Tomlin, C.D.S. (1994) The Pesticide Manual: Incorporating the Agrochemicals Handbook. British Crop Protection Council, The Royal Society of Chemistry, Cambridge.
	Vaes et al. (1997)	Vaes, W. H., E. U. Ramos, C. Hamwijk, I. van Holsteijn, B. J. Blaauboer, W. Seinen, H. J. Verhaar and J. L. Hermens (1997). "Solid phase microextraction as a tool to determine membrane/water partition coefficients and bioavailable concentrations in in vitro systems." Chem Res Toxicol 10(10): 1067-1072.

## Sheet: Table S7
	Table S7: In vitro effect concentrations of all chemicals in AREc32, ARE-bla and GR-bla assay. IC10,baseline, highest tested concentration, IC10, IC10,ToxBLAzer, ECIR1.5, EC10, standard errors (SE),toxic ratios (TR), specificity ratios (SRcytotoxicity and SRbaseline). IC10 and ECIR1.5 for AA and NMBAA-MAA are taken from Huchthausen et al. (2023)
ID	Chemical	IC10,baseline generic (M)	AREc32								ARE-bla											IC10,baseline GR (M)	GR-bla
			highest tested concentra-tion (M)	IC10 (M)	SE	ECIR1.5 (M)	SE	TR	SRcytotoxicity	SRbaseline	highest tested concentra-tion (M)	IC10 (M)	SE	IC10 ToxBLAzer (M)	SE	ECIR1.5 (M)	SE	TR	TR ToxBLAzer	SRcytotoxicity	SRbaseline		highest tested concentra-tion (M)	IC10 (M)	SE	IC10 ToxBLAzer (M)	SE	EC10 (M)	SE	TR	TR ToxBLAzer	SRcytotoxicity	SRbaseline
12DMIZ	1,2-Dimethyl-1H-Imidazole	0.00277381	0.118672	0.00332116	0.000352742	not active up to cytotoxicity		0.835195			0.051276	0.0021725	0.000120637	0.00340716	0.000996027	not active up to cytotoxicity		1.27679	0.814114			0.00271307	0.022962	0.0052521	0.000414044	0.0101906	0.00163041	not active up to cytotoxicity		0.516569	0.266234
1E1HIZ	1-Ethyl-1H-imidazole	0.00343888	0.060138	0.00877193	0.000736688	not active up to cytotoxicity		0.392032			0.026257	0.0097561	0.00124212	No fit possible		not active up to cytotoxicity		0.352485				0.00337411	0.02936	0.00679348	0.000498896	No fit possible		not active up to cytotoxicity		0.496668
1HIZ1P	1H-Imidazole-1-propanamine	0.260342	0.219792	0.00051219	4.7562e-05	3.06861e-05	9.8552e-07	508.292	16.6913	8484.03	0.006871	0.00221631	0.000154827	No fit possible		2.65393e-05	1.14834e-06	117.466		83.5106	9809.7	0.260107	0.008607	0.0019044	0.000111305	No fit possible		not active up to cytotoxicity		136.582
1MIZ	1-Methylimidazole	0.00656376	0.619307	0.0240327	0.00461421	0.00962835	0.000859376	0.273118	2.49603	0.681712	0.645779	0.00215517	0.000178127	No fit possible		not active up to cytotoxicity		3.04558				0.00648519	0.230124	0.00867303	0.000479762	No fit possible		not active up to cytotoxicity		0.747743
1VIZ	1-Vinylimidazole	0.00289311	0.060085	0.0219394	0.00379103	0.0119275	0.000660678	0.131868	1.8394	0.242558	0.065789	0.017507	0.00163883	No fit possible		not active up to cytotoxicity		0.165254				0.0028316	0.065792	0.0166196	0.00187574	No fit possible		not active up to cytotoxicity		0.170377
2E4MIZ	2-Ethyl-4-methyl-1H-imidazole	0.00324181	0.23012	0.00660939	0.000785001	0.00186081	8.151e-05	0.490485	3.55188	1.74215	0.013142	0.00278862	0.000300325	0.00199203	0.000314598	not active up to cytotoxicity		1.16251	1.62739			0.00317817	0.017856	0.00187056	0.000105529	0.00270929	0.000207216	not active up to cytotoxicity		1.69905	1.17306
2EIZ	2-Ethylimidazole	0.0112963	0.060038	0.00674309	0.000721597	0.00147842	8.20079e-05	1.67525	4.56102	7.64084	0.020065	0.00608643	0.000782752	No fit possible		not active up to cytotoxicity		1.85599				0.011204	0.023165	0.00356633	0.000234661	0.0081103	0.00124779	not active up to cytotoxicity		3.14159	1.38145
2MIZ	2-Methylimidazole	0.0360013	0.231916	0.0241196	0.00696945	0.00305064	0.000110653	1.49261	7.90642	11.8012	0.019682	0.00620347	0.000651904	0.00961538	0.0027034	not active up to cytotoxicity		5.80341	3.74414			0.0358709	0.018662	0.00348432	0.000180286	No fit possible		not active up to cytotoxicity		10.2949
4MIZ	4-Methylimidazole	0.00986545	0.231865	0.0177368	0.00289017	0.00296912	0.000159758	0.556214	5.97375	3.32268	0.115071	0.00232288	0.000177035	No fit possible		not active up to cytotoxicity		4.24708				0.00977674	0.096221	0.00340599	0.000236192	No fit possible		not active up to cytotoxicity		2.87045
55DH	5,5-Diphenylhydantoin	0.0001153	0.002588	not cytotoxic		not active					0.001084	not cytotoxic		0.000234533	3.16832e-05	not active up to cytotoxicity			0.491616			9.29624e-05	0.002709	not cytotoxic		0.000281357	4.90646e-05	not active			0.330407
5FU	5-Fluorouracil	0.260342	0.002016	0.000445732	4.83977e-05	not active up to cytotoxicity		584.078			0.004041	0.000302764	2.35124e-05	0.000112226	1.26954e-05	not active up to cytotoxicity		859.885	2319.81			0.260107	0.029087	0.000526011	4.86694e-05	5.53287e-05	7.64919e-06	not active up to cytotoxicity		494.49	4701.12
APAP	Acetaminophen	0.00688243	0.017422	0.00657895	0.000820204	0.00158529	4.26781e-05	1.04613	4.15	4.34143	0.019737	0.0200481	0.00440914	0.00447227	0.000555834	not active up to cytotoxicity		0.343295	1.53891			0.00680274	0.009864	0.00356252	0.00019875	0.00192419	0.000167945	not active up to cytotoxicity		1.90953	3.53539
AA	Acrylamide	0.0433497	0.238933	0.000428725	3.02175e-05	0.000309981	1.83433e-05	101.113	1.38307	139.846	0.002364	0.00114916	0.000322087	0.00015898	3.63247e-05	0.000176803	1.23287e-05	37.7229	272.674	6.49966	245.186	0.0432119	0.002426	0.00080457	3.97592e-05	0.00161943	0.000306053	not active up to cytotoxicity		53.7081	26.6833
ATRA	all-trans Retinoic acid	3.33097e-05	0.0001	4.46704e-05	5.17957e-06	not active up to cytotoxicity		0.745678			0.000148	3.13488e-05	2.07007e-06	3.09113e-05	4.93817e-06	not active up to cytotoxicity		1.06255	1.07759			1.02919e-05	5e-05	4.49134e-06	2.44716e-07	8.6577e-07	1.1257e-07	not active up to cytotoxicity		2.2915	11.8876
As2O3	Arsenic (III) oxide		0.00522	0.000867002	0.00017785	not active up to cytotoxicity					0.005853	0.00126775	0.00016329	2.55596e-05	4.75609e-06	not active up to cytotoxicity							0.009738	0.00209952	0.000270473	0.00141743	0.000171077	not active up to cytotoxicity		0	0
ASP	Aspartame	0.260342	0.005158	not cytotoxic		not active					0.007734	not cytotoxic		0.00238379	0.000207353	not active up to cytotoxicity			109.214			0.260107	0.031378	not cytotoxic		0.00515464	0.00063875	not active			50.4608
ATO	Atorvastatin	5.91102e-05	0.000328	5.20736e-05	3.47363e-06	2.97141e-05	1.63996e-06	1.13513	1.75248	1.9893	0.000497	6.88767e-05	2.85494e-06	7.77895e-05	1.01769e-05	not active up to cytotoxicity		0.858204	0.759874			1.87856e-05	0.000496	6.07445e-05	5.295e-06	4.60041e-05	4.91782e-06	not active up to cytotoxicity		0.309256	0.408346
ATZ	Atrazine	0.000229086	0.000631	not cytotoxic		not active					0.00063	not cytotoxic		not cytotoxic		not active						0.000200928	0.00189	not cytotoxic		not cytotoxic		not active
AZA	Azacytidine	0.260342	6e-06	7.50181e-07	1.12238e-07	4.21215e-07	3.33056e-08	347039	1.78099	618075	1.79e-05	1.07504e-05	9.21849e-07	1.0703e-06	1.32768e-07	not active up to cytotoxicity		24217	243243			0.260107	4.03e-06	1.04122e-06	6.81898e-08	7.58184e-07	6.31453e-08	not active up to cytotoxicity		249809	343066
AZ	Azoxystrobin	0.000286451	0.000295	not cytotoxic		not active					0.0002	9.33934e-05	6.05329e-06	2.79449e-06	3.73544e-07	3.36428e-05	2.05814e-06	3.06715	102.506	2.77602	8.51447	0.000256184	0.000188	1.60763e-05	1.78153e-06	3.45418e-06	3.75724e-07	not active up to cytotoxicity		15.9355	74.1662
BPA	Bisphenol A	2.13525e-05	0.000159	3.03591e-05	2.47719e-06	not active up to cytotoxicity		0.703329			0.000353	0.000111996	1.14355e-05	5.73411e-05	6.10286e-06	4.31183e-05	3.73325e-06	0.190654	0.372377	2.59741	0.495207	1.04992e-05	9.09611e-05	2.0062e-05	1.33496e-06	1.51205e-05	1.87818e-06	not active up to cytotoxicity		0.523339	0.694369
BDU	Bromodeoxyuridine	0.0503435	0.035795	0.0131857	0.00327033	not active up to cytotoxicity		3.81805			0.00988	0.00464253	0.00027006	0.00127616	0.000292006	not active up to cytotoxicity		10.844	39.4492			0.0501994	0.012118	0.00263435	0.00021326	0.000163079	2.30497e-05	not active up to cytotoxicity		19.0557	307.823
BE	Butoxyethanol	0.00672148	0.039057	0.010812	0.00137356	not active up to cytotoxicity		0.62167			0.072017	0.0183453	0.00117052	0.0109975	0.000898858	not active up to cytotoxicity		0.366388	0.611184			0.00664236	0.0912	0.0149187	0.00225906	0.0074129	0.000632487	not active up to cytotoxicity		0.445237	0.896054
CdCl2	Cadmium chloride		3.24e-05	1.41152e-05	3.22161e-06	7.95437e-07	2.11822e-08		17.7453		2.85e-05	7.89649e-06	9.41247e-07	3.04093e-06	6.8108e-07	not active up to cytotoxicity							2.06e-05	4.54648e-07	4.3434e-08	5.20938e-07	4.30369e-08	not active up to cytotoxicity
CAF	Caffeine	0.0137874	0.011816	0.000633834	6.30741e-05	not active up to cytotoxicity		21.7525			0.004207	0.00107319	8.42613e-05	0.00108696	0.000260043	not active up to cytotoxicity		12.8471	12.6845			0.0136894	0.005634	0.00150534	0.000140994	0.000472657	0.000131071	not active up to cytotoxicity		9.0939	28.9628
CPT	Camptothecin	0.000393277	2.42e-05	1.96744e-07	1.14834e-08	not active up to cytotoxicity		1998.93			2.42e-05	1.78827e-06	1.28454e-07	1.36105e-06	1.80167e-07	not active up to cytotoxicity		219.921	288.952			0.000359805	0.001469	3.938e-07	4.6537e-08	5.5259e-07	7.15751e-08	not active up to cytotoxicity		913.674	651.125
CBZ	Carbamazepine	4.25216e-05	0.0005	0.000296024	3.81105e-05	not active up to cytotoxicity		0.143642			0.003552	0.00194553	0.000179299	0.00136017	0.000141642	not active up to cytotoxicity		0.0218561	0.0312619			2.73168e-05	0.002663	0.000995421	0.000114544	0.00075884	0.00015945	not active up to cytotoxicity		0.0274424	0.0359981
CBD	Carbendazim	0.000631963	1.02e-05	1.73994e-06	1.3831e-07	not active up to cytotoxicity		363.209			1.87e-05	not cytotoxic		not cytotoxic		not active						0.000593164	1.56e-05	5.5854e-06	7.65454e-07	5.21869e-06	1.10103e-06	not active up to cytotoxicity		106.199	113.662
CPZ	Chlorpromazine	1.10264e-05	2.69e-05	4.30305e-06	6.09117e-07	not active up to cytotoxicity		2.56246			2.72e-05	1.19047e-05	1.57937e-06	4.49466e-06	4.13398e-07	not active up to cytotoxicity		0.926221	2.45322			3.97839e-06	1.29e-05	1.6794e-06	1.42122e-07	2.39179e-06	2.89019e-07	not active up to cytotoxicity		2.36894	1.66335
CP	Chlorpyrifos	6.94709e-06	0.000305	0.000108752	8.84902e-06	not active up to cytotoxicity		0.0638799			0.000375	0.000109425	1.2594e-05	3.80182e-05	5.95209e-06	not active up to cytotoxicity		0.0634874	0.182731			2.12116e-06	0.000375	2.27909e-05	1.63286e-06	2.51536e-05	2.52714e-06	not active up to cytotoxicity		0.0930706	0.0843284
CPO	Chlorpyrifos oxon	1.18748e-05	0.00103	not cytotoxic		not active up to cytotoxicity					0.002049	not cytotoxic		4.94383e-06	1.09848e-06	not active up to cytotoxicity			2.40195			4.4275e-06	0.00204	7.35708e-06	5.39291e-07	1.25936e-06	1.58701e-07	not active up to cytotoxicity		0.601801	3.51566
CT	Citalopram	0.000811734	0.000369	5.18788e-05	5.26493e-06	4.77829e-05	3.69833e-06	15.6467	1.08572	16.988	0.000246	5.40634e-05	3.0383e-06	3.84852e-05	3.75625e-06	not active up to cytotoxicity		15.0145	21.0921			0.000769835	0.000155	1.86246e-05	1.42694e-06	3.50545e-05	4.14149e-06	not active up to cytotoxicity		41.3343	21.9611
CFA	Clofibric acid	0.000664711	0.013191	0.00142898	0.000149249	not active up to cytotoxicity		0.465165			0.008619	0.00323729	0.000244186	0.00186428	0.000220558	not active up to cytotoxicity		0.205329	0.356551			0.000472141	0.009206	0.0017819	0.000193843	0.000882068	0.000102079	not active up to cytotoxicity		0.264966	0.535266
CC	Colchicine	0.000135264	4e-08	3.76338e-09	6.04782e-10	not active up to cytotoxicity		35942.1			9.02e-08	1.81249e-08	9.98509e-10	2.44133e-08	3.66367e-09	not active up to cytotoxicity		7462.89	5540.58			0.000111652	1.5e-08	2.47785e-09	2.08675e-10	1.40758e-08	4.36022e-09	not active up to cytotoxicity		45060	7932.21
CPA	Cyclophosphamide	0.00465997	0.025218	0.00333222	0.000499667	not active up to cytotoxicity		1.39846			0.014306	0.00514139	0.0003558	0.00243427	0.0001946	not active up to cytotoxicity		0.906363	1.91431			0.00458903	0.009998	0.00677048	0.0012317	0.00188679	0.000198754	not active up to cytotoxicity		0.6778	2.43219
CSA	Cyclosporin A	4.44706e-05	0.000121	1.39533e-06	1.36558e-07	not active up to cytotoxicity		31.8711			4.18e-06	1.59882e-06	1.87355e-07	2.33484e-06	5.13386e-07	not active up to cytotoxicity		27.8146	19.0465			2.89697e-05	1.23e-05	2.26076e-06	1.34357e-07	2.54995e-06	3.55059e-07	not active up to cytotoxicity		12.8141	11.3609
CPCZ	Cyproconazole	7.6122e-05	0.000249	0.000197383	4.51429e-05	not active up to cytotoxicity		0.385657			0.000591	0.000211493	1.75696e-05	7.66331e-05	7.60094e-06	not active up to cytotoxicity		0.359928	0.993332			5.6908e-05	0.000589	0.000123443	1.28504e-05	5.75228e-05	7.50023e-06	not active up to cytotoxicity		0.461006	0.989311
CARA	Cytosinearabinoside	0.260342	0.080091	0.0165728	0.00119503	not active up to cytotoxicity		15.7091			0.080057	0.0273523	0.00162124	No fit possible		not active up to cytotoxicity		9.51811				0.260107	0.115736	0.0328515	0.00262575	No fit possible		not active up to cytotoxicity		7.91766
DEXA	Dexamethasone	0.000537617	0.000498	not cytotoxic		not active up to cytotoxicity					0.000635	not cytotoxic		not cytotoxic		not active						0.00050071	5.05051e-08	3.65585e-09	3.29829e-10	not cytotoxic		3.57891e-10	2.42393e-11	136961		10.215	1.39906e+06
DCL	Diclofenac	0.00023301	0.000462	9.73994e-05	2.16599e-05	not active up to cytotoxicity		2.39231			0.000493	0.000294429	3.55163e-05	2.46171e-05	4.11014e-06	not active up to cytotoxicity		0.791395	9.46538			0.000112541	0.000290852	4.06823e-05	5.88834e-06	2.69285e-05	2.0903e-06	not active up to cytotoxicity		2.76634	4.17926
DMSO	Dimethyl sulfoxide	0.260342	0.447	0.0155812	0.00214199	not active up to cytotoxicity		16.7088			0.29565	not cytotoxic		0.0116306	0.00223468	not active up to cytotoxicity			22.3842			0.260107	0.313931	0.0932836	0.00598686	0.152812	0.0190244	not active up to cytotoxicity		2.78835	1.70214
DPA	Diphenylamine	1.28382e-05	0.0006	0.000231043	2.12616e-05	not active up to cytotoxicity		0.0555661			0.000603	0.000254933	1.7372e-05	0.000398565	0.000176646	not active up to cytotoxicity		0.0503589	0.0322109			4.96102e-06	0.001041	0.000253421	3.58104e-05	0.000195416	2.77278e-05	not active up to cytotoxicity		0.0195762	0.025387
EPP	Ethoprophos	2.00447e-05	0.000891	0.000382234	8.25042e-05	not active up to cytotoxicity		0.052441			0.000735	0.000341892	3.42839e-05	1.21095e-05	2.29962e-06	not active up to cytotoxicity		0.0586288	1.65529			9.57373e-06	0.000735	0.000179398	2.04656e-05	9.63772e-05	6.73421e-06	not active up to cytotoxicity		0.0533659	0.0993361
ETU	Ethylenethiourea	0.091783	0.0501	0.02	0.0023168	not active up to cytotoxicity		4.58915			0.026163	not cytotoxic		not cytotoxic		not active						0.0916107	0.0318	0.00940734	0.000461606	0.0124938	0.00173576	not active up to cytotoxicity		9.73821	7.33252
FGM	Fingolimod	1.22328e-05	0.000578	2.20084e-06	3.86053e-07	not active up to cytotoxicity		5.55821			6.58e-06	5.00536e-06	9.20331e-07	1.1847e-06	1.72169e-07	not active up to cytotoxicity		2.44393	10.3256			4.62289e-06	6.58309e-06	9.91388e-07	6.34331e-08	2.05163e-06	3.90291e-07	not active up to cytotoxicity		4.66305	2.25328
FIP	Fipronil	1.32592e-05	7.33e-05	2.75742e-05	5.74936e-06	not active up to cytotoxicity		0.480854			0.000117	5.66178e-05	4.57788e-06	1.43498e-05	1.97292e-06	not active up to cytotoxicity		0.234187	0.923998			5.20162e-06	0.000137	1.43352e-05	1.99387e-06	1.51123e-06	2.17957e-07	not active up to cytotoxicity		0.362857	3.44197
FLX	Fluoxetine	1.75276e-05	2.86e-05	7.4608e-06	8.49983e-07	not active up to cytotoxicity		2.34929			2.99e-05	6.47727e-06	4.10052e-07	8.28683e-06	1.86954e-06	not active up to cytotoxicity		2.70601	2.11511			7.85797e-06	2.23478e-05	2.98475e-06	2.4072e-07	5.83979e-06	1.20143e-06	not active up to cytotoxicity		2.6327	1.34559
GEN	Genistein	3.14868e-05	0.000555	0.000111801	1.26306e-05	6.12978e-06	2.98565e-07	0.281634	18.2389	5.1367	0.000392	0.000249969	2.21445e-05	7.15062e-05	7.18856e-06	5.6079e-05	2.97251e-06	0.125963	0.440337	4.45744	0.561473	1.82229e-05	0.000389	3.29049e-05	1.93463e-06	5.5728e-05	4.90624e-06	not active up to cytotoxicity		0.553806	0.326998
HPD	Haloperidol	6.43315e-05	6.25e-05	not cytotoxic		not active					0.00032	0.000338513	6.61074e-05	0.000105342	1.3111e-05	not active up to cytotoxicity		0.190042	0.610692			4.63154e-05	0.000668	0.000187723	7.91488e-06	6.85833e-05	9.49813e-06	not active up to cytotoxicity		0.246722	0.675315
HCY	HC yellow 13	0.00013765	0.001997	0.000888099	0.00037622	4.42713e-05	2.90151e-06	0.154994	20.0604	3.10923	0.000444	0.000116306	5.36756e-06	6.40533e-05	6.03525e-06	1.53158e-05	5.69546e-07	1.18351	2.14899	7.59386	8.98743	0.000113896	0.001509	0.00024664	3.12854e-05	9.48191e-05	8.01427e-06	not active up to cytotoxicity		0.461791	1.20119
HCP	Hexachlorophene	1.77641e-05	7.52e-05	3.45219e-06	4.67527e-07	not active up to cytotoxicity		5.14574			1.03e-05	1.63406e-06	1.0713e-07	1.36923e-06	1.81181e-07	not active up to cytotoxicity		10.8711	12.9738			5.38085e-06	1.03e-05	1.39778e-07	1.06309e-08	1.61493e-07	1.82801e-08	not active up to cytotoxicity		38.4958	33.3194
HU	Hydroxyurea	0.260342	0.250252	0.0238209	0.00265048	not active up to cytotoxicity		10.9292			0.285172	0.0746826	0.00315128	No fit possible		not active up to cytotoxicity		3.48598				0.260107	0.071527	0.000594566	2.79837e-05	not cytotoxic		not active up to cytotoxicity		437.474
IMZ	Imazalil	1.67063e-05	0.000175	3.97488e-05	4.12877e-06	not active up to cytotoxicity		0.420297			0.000119	4.54779e-05	3.01942e-06	1.96677e-05	1.91959e-06	not active up to cytotoxicity		0.36735	0.849428			7.3196e-06	0.000119	1.0034e-05	5.51998e-07	8.16524e-06	7.013e-07	not active up to cytotoxicity		0.729477	0.896434
IMI	Imidacloprid	0.00534665	0.003588	not cytotoxic		0.000873973	3.46626e-05			6.11764	0.003123	not cytotoxic		not cytotoxic		not active						0.00527275	0.001562	not cytotoxic		not cytotoxic		not active
IZ	Imidazole	0.00467999	0.215436	0.0229832	0.00195392	not active up to cytotoxicity		0.203626			0.12774	0.0108448	0.00088031	No fit possible		not active up to cytotoxicity		0.431542				0.00460897	0.121989	0.00841043	0.000291854	No fit possible		not active up to cytotoxicity		0.548006
LIDO	Lidocaine	0.000472724	0.001712	0.00141383	0.000359603	0.00127033	0.000184223	0.334358	1.11296	0.372129	0.003869	0.00132135	0.000161014	0.000549269	4.18152e-05	not active up to cytotoxicity		0.357758	0.860642			0.000437266	0.004242	0.000534817	3.29505e-05	0.000420133	4.22392e-05	not active up to cytotoxicity		0.817599	1.04078
MBZ	Mebendazole	0.000240694	0.000212	4.73687e-08	7.70054e-09	not active up to cytotoxicity		5081.29			1.41e-06	4.87531e-07	3.5434e-08	3.70621e-07	7.42591e-08	not active up to cytotoxicity		493.7	649.436			0.000118001	4.26e-07	1.68519e-07	2.12288e-08	1.68683e-07	1.85301e-08	not active up to cytotoxicity		700.227	699.545
MAA	Methacrylamide	0.0134759	0.227266	0.0158957	0.00212448	0.00252653	0.000116011	0.847768	6.29153	5.33375	0.112947	0.0217581	0.00231215	0.00760456	0.00109413	0.00285714	0.000136098	0.619352	1.77208	7.61532	4.71656	0.0133785	0.122284	0.00755858	0.000484252	0.0161238	0.00111946	not active up to cytotoxicity		1.76998	0.829737
MMI	Methimazole	0.0300317	0.327147	0.00809717	0.000934944	0.00222618	0.000137674	3.70891	3.63725	13.4902	0.04194	0.0287191	0.0032307	0.00482393	0.000611775	not active up to cytotoxicity		1.0457	6.22557			0.0299081	0.035823	0.00808407	0.000374926	0.00567537	0.000488945	not active up to cytotoxicity		3.69963	5.26981
MTX	Methotrexate	0.261421	0.000726	not cytotoxic		not active					0.020102	0.00525762	0.000346362	No fit possible		not active up to cytotoxicity		49.7223				0.260445	0.022884	0.00165975	0.000158234	0.00167842	0.000276158	not active up to cytotoxicity		156.918	155.173
NBuAA	N-(Butoxymethyl)acrylamide	0.00234838	0.055127	0.00015152	1.15939e-05	5.42652e-05	2.60254e-06	15.4988	2.79221	43.2759	0.001076	0.000423585	3.64411e-05	5.77644e-06	8.75454e-07	2.12974e-05	2.02479e-06	5.54405	406.544	19.889	110.266	0.0022906	0.001176	0.000389788	2.06023e-05	0.000504668	7.64579e-05	not active up to cytotoxicity		5.87653	4.53882
NIAA	N-(Isobutoxymethyl)acrylamide	0.00131482	0.081869	0.00027383	1.64812e-05	8.62069e-05	5.10702e-06	4.8016	3.17643	15.2519	0.003529	0.000797766	7.01983e-05	8.68613e-06	1.25436e-06	1.89825e-05	1.15524e-06	1.64813	151.37	42.0263	69.2648	0.0012663	0.003132	0.000533533	4.3581e-05	0.000932314	0.00010361	not active up to cytotoxicity		2.37343	1.35824
NBNP	N,N'-bis-(2-hydroxyethyl)-2-nitro-p-phenylenediamine	0.0144864	0.002375	0.000607054	0.000238871	0.000222916	1.41621e-05	23.8634	2.72324	64.9858	0.005462	no fit possible		0.000175288	2.01684e-05	not active up to cytotoxicity			82.6432			0.0143869	0.001821	0.000487615	6.68604e-05	0.000277485	3.15229e-05	not active up to cytotoxicity		29.5047	51.8475
NDAA	N,N-Diethylacrylamide	0.0131714	0.135168	0.00573066	0.000349422	0.000689465	2.06973e-05	2.29841	8.31175	19.1038	0.03489	0.00723066	0.000749207	0.000328407	4.22346e-05	0.000568764	4.22739e-05	1.8216	40.1069	12.7129	23.1579	0.0130747	0.035643	0.00310463	0.000163858	0.00299581	0.000241872	not active up to cytotoxicity		4.21136	4.36434
DMA	N,N‐Dimethylacetamide	0.118486	0.302287	0.0321854	0.00368366	0.00382263	0.000174444	3.68135	8.4197	30.9959	0.153826	0.0521921	0.00240694	0.0244559	0.00228948	not active up to cytotoxicity		2.27019	4.84488			0.1183	0.096222	0.0146563	0.000627023	0.0236407	0.00379536	not active up to cytotoxicity		8.0716	5.00408
DMF	N,N-Dimethylformamide	0.146497	0.250815	0.0512821	0.00529126	not active up to cytotoxicity		2.85669			0.477498	0.164366	0.0158638	0.0887311	0.0124948	not active up to cytotoxicity		0.891288	1.65102			0.146299	0.2055	0.0683527	0.0042759	0.0619963	0.0063918	not active up to cytotoxicity		2.14035	2.3598
NMBAA	N,N'-Methylenebisacrylamide	0.0946534	0.027684	4.24895e-05	4.8149e-06	1.15985e-05	5.38639e-07	2227.69	3.66336	8160.82	0.002491	0.000309195	2.42733e-05	8.95151e-05	9.41602e-06	1.04417e-05	1.13172e-06	306.128	1057.4	29.6117	9064.95	0.0944794	0.002499	8.28686e-05	5.99713e-06	0.000369768	3.04904e-05	not active up to cytotoxicity		1140.11	255.51
NIC	Nicotine	0.0130927	0.00595	0.00403877	0.000679871	0.00185529	7.15955e-05	3.24175	2.1769	7.05697	0.029292	0.00235018	9.61059e-05	0.00238777	0.000266886	not active up to cytotoxicity		5.57094	5.48322			0.0129962	0.011932	0.00225479	0.000281048	0.00263783	0.000629919	not active up to cytotoxicity		5.76381	4.92686
NIFA	Niflumic acid	0.000108478	0.000435	8.05951e-05	6.86127e-06	not active up to cytotoxicity		1.34596			0.000632	9.46414e-05	5.30165e-06	6.41363e-05	9.15657e-06	not active up to cytotoxicity		1.1462	1.69136			3.82358e-05	0.000632	2.5766e-05	2.06051e-06	2.26835e-05	3.12234e-06	not active up to cytotoxicity		1.48396	1.68562
NMA	N-Methylaniline	0.000484244	0.011213	0.0060024	0.00136117	0.00215983	0.000104866	0.0806751	2.77911	0.224205	0.067351	0.00170271	0.000120404	0.000761441	8.6389e-05	not active up to cytotoxicity		0.284397	0.635958			0.000448519	0.018007	0.000589971	4.38214e-05	0.000496204	4.85789e-05	not active up to cytotoxicity		0.760239	0.9039
NMAA	N-Methylolacrylamide	0.260342	0.227775	0.000314891	2.37976e-05	not active up to cytotoxicity		826.769			0.002334	0.000744713	0.000154122	0.000592557	0.000133954	not active up to cytotoxicity		349.588	439.354			0.260107	0.007	0.000801282	4.34028e-05	0.00208377	0.000223227	not active up to cytotoxicity		324.614	124.825
oAP	o-Aminophenol	0.00479627	0.006951	7.06649e-05	1.03456e-05	1.31694e-06	5.38334e-08	67.8735	53.6585	3641.99	0.000212	6.11217e-05	2.18174e-06	4.42862e-05	5.22168e-06	1.84284e-06	6.51162e-08	78.4708	108.302	33.1671	2602.65	0.00472472	0.000211	7.99018e-06	3.79993e-07	1.535e-05	1.98655e-06	not active up to cytotoxicity		591.317	307.8
PCB28	PCB28	5.1992e-06	3.73e-05	not cytotoxic		not active					0.000102	not cytotoxic		not cytotoxic		not active						1.47664e-06	9.33e-05	not cytotoxic		not cytotoxic		not active
PFOA	Perfluorooctanoic acid	0.000114891	0.000351	9.17987e-05	5.95368e-06	not active up to cytotoxicity		1.25155			0.000514	0.000167029	1.59914e-05	0.000124508	1.54511e-05	not active up to cytotoxicity		0.687852	0.922758			4.12027e-05	0.000274	4.51775e-05	2.59984e-06	2.53435e-05	3.38192e-06	not active up to cytotoxicity		0.912018	1.62577
PXS	Picoxystrobin	5.6668e-05	0.00042	not cytotoxic		not active up to cytotoxicity					0.000249	1.05091e-05	9.6003e-07	2.85151e-06	3.26045e-07	not active up to cytotoxicity		5.39225	19.8729			3.95323e-05	0.00018	3.20255e-06	2.14146e-07	9.12625e-07	9.8814e-08	not active up to cytotoxicity		12.344	43.3171
WY-14643	Pirinixic acid	0.000145256	0.000742	6.07323e-05	4.74109e-06	not active up to cytotoxicity		2.39174			0.000154	3.81095e-05	8.34916e-06	7.14857e-06	1.09122e-06	not active up to cytotoxicity		3.81154	20.3196			5.67147e-05	0.000176	6.91028e-05	5.87731e-06	4.18896e-05	3.3712e-06	not active up to cytotoxicity		0.82073	1.35391
PREG	Pregnenolone	1.1167e-05	0.0001	not cytotoxic		5.98015e-05	2.73151e-06			0.186735	0.000181	not cytotoxic		not cytotoxic		9.81932e-05	4.9733e-06				0.113725	4.05143e-06	0.000181	3.38663e-05	9.6235e-06	1.41767e-05	2.54664e-06	not active up to cytotoxicity		0.11963	0.285781
PPF	Propofol	1.81269e-05	0.000265	6.7061e-05	6.30639e-06	not active up to cytotoxicity		0.270304			0.000526	0.000148706	1.74496e-05	No fit possible		not active up to cytotoxicity		0.121898				8.25788e-06	0.000526	5.97461e-05	4.46949e-06	0.000125013	3.26815e-05	not active up to cytotoxicity		0.138216	0.0660564
PTU	Propylthiouracil	0.0484124	0.005504	0.00165618	0.000348077	not active up to cytotoxicity		29.2314			0.00315	0.00111807	6.02662e-05	0.00110096	0.000121574	not active up to cytotoxicity		43.3	43.973			0.0482699	0.002484	0.00273523	0.000666226	0.00104102	0.000187374	not active up to cytotoxicity		17.6475	46.3681
RTN	Rotenone	1.26357e-05	4e-06	8.04649e-08	1.45905e-08	not active up to cytotoxicity		157.033			4.19e-07	2.05903e-07	1.40828e-08	4.3908e-08	4.97592e-09	not active up to cytotoxicity		61.367	287.776			4.84687e-06	2.41e-07	6.36587e-08	3.21158e-09	5.22988e-09	6.87486e-10	not active up to cytotoxicity		76.1385	926.766
NaAsO2	Sodium arsenite		0.00522	2.86571e-06	3.67672e-07	not active up to cytotoxicity					5.15e-05	not cytotoxic		1.28664e-05	2.00902e-06	1.41022e-06	4.87079e-08						2.58e-05	7.38233e-06	5.86173e-07	9.4059e-06	1.05403e-06	not active up to cytotoxicity		0	0
TAM	Tamoxifen	5.10535e-06	6.25e-05	not cytotoxic		not active					9.07e-05	5.78915e-06	3.10855e-07	4.5168e-06	5.50196e-07	not active up to cytotoxicity		0.881882	1.1303			1.44414e-06	9.03e-05	2.68955e-06	2.05549e-07	3.58989e-06	7.8369e-07	not active up to cytotoxicity		0.536945	0.402281
TCZ	Tebuconazole	3.18961e-05	0.00014	6.83055e-05	1.66736e-05	not active up to cytotoxicity		0.466962			0.000204	5.71628e-05	3.27347e-06	3.61076e-05	2.92472e-06	not active up to cytotoxicity		0.557987	0.883362			1.85502e-05	0.000204	3.47416e-05	2.25863e-06	2.19722e-05	2.33037e-06	not active up to cytotoxicity		0.533948	0.844258
TET	Tetracycline	0.260342	0.003725	0.000182672	3.47371e-05	not active up to cytotoxicity		1425.19			0.000548	8.00987e-05	6.91559e-06	7.15876e-05	6.14564e-06	not active up to cytotoxicity		3250.27	3636.7			0.260107	0.000548	4.8028e-05	2.2361e-06	2.77852e-05	5.49861e-06	not active up to cytotoxicity		5415.74	9361.36
TETD	Tetraethylthiuram disulfide	1.468e-05	0.000175	2.20917e-08	3.92788e-09	not active up to cytotoxicity		664.504			1.4e-06	not cytotoxic		9.94767e-08	1.69726e-08	not active up to cytotoxicity			147.573			6.04443e-06	1.99e-07	not cytotoxic		not cytotoxic		not active
TMX	Thiamethoxam	0.0464399	0.006234	not cytotoxic		0.00426621	0.000260377			10.8855	0.007086	not cytotoxic		not cytotoxic		0.00153233	6.64496e-05				30.3067	0.0462992	0.029468	0.0342349	0.00833193	0.00532765	0.000948872	not active up to cytotoxicity		1.3524	8.69036
TG	Tigecycline	0.0466005	0.001501	2.4622e-06	2.6377e-07	not active up to cytotoxicity		18926.4			2.94e-05	not cytotoxic		2.92303e-06	3.41732e-07	not active up to cytotoxicity			15942.5			0.0464597	2.22e-05	not cytotoxic		not cytotoxic		not active
T25D	Toluene-2,5-diamine	0.0162949	0.003269	8.7036e-05	2.08214e-05	2.48979e-05	1.8436e-06	187.22	3.49571	654.467	0.000784	0.000153355	1.1686e-05	6.82501e-05	7.00388e-06	1.30409e-05	4.41827e-07	106.256	238.752	11.7596	1249.52	0.0161919	0.000261	1.72734e-05	1.98788e-06	1.19015e-05	1.34859e-06	not active up to cytotoxicity		937.388	1360.48
TDM	Triadimenol	3.9595e-05	0.000498	0.000581937	0.00028091	not active up to cytotoxicity		0.0680401			0.003492	0.0025355	0.000357631	0.000404596	4.99934e-05	not active up to cytotoxicity		0.0156163	0.0978631			2.48576e-05	0.002619	0.000863782	9.60255e-05	0.000619387	7.93751e-05	not active up to cytotoxicity		0.0287776	0.0401325
TBT	Tributyltin	3.10779e-05	8.94e-07	2.03691e-07	2.44733e-08	not active up to cytotoxicity		152.573			2.44e-06	1.67489e-07	7.49861e-09	4.55931e-07	1.07482e-07	not active up to cytotoxicity		185.551	68.1636			1.78969e-05	6.29e-07	1.12418e-07	8.32734e-09	9.5332e-08	1.1971e-08	not active up to cytotoxicity		159.199	187.732
TCF	Trichlorfon	0.0101509	0.000455	1.02869e-05	7.46895e-07	not active up to cytotoxicity		986.771			0.000123	0.000108402	1.63962e-05	6.38887e-07	6.89077e-08	1.41993e-05	6.33491e-07	93.6406	15888.3	7.63434	714.884	0.0100614	9.24e-05	6.00554e-05	5.77605e-06	8.3824e-08	1.22264e-08	not active up to cytotoxicity		167.535	120030
TEtT	Triethyl-tin bromide		2.91e-06	7.86169e-07	1.23926e-07	not active up to cytotoxicity					2.35e-06	1.88281e-07	8.39887e-09	9.15167e-07	2.33476e-07	not active up to cytotoxicity							2.35e-06	2.3537e-07	1.55549e-08	6.00725e-07	6.8077e-08	not active up to cytotoxicity
VPA	Valproic acid	0.000594132	0.014958	0.000162069	2.70886e-05	not active up to cytotoxicity		3.66591			0.022042	0.0169119	0.00365809	0.00290951	0.00030221	not active up to cytotoxicity		0.035131	0.204203			0.000409384	0.001458	0.000922254	0.000159223	0.000285111	4.82448e-05	not active up to cytotoxicity		0.443895	1.43587
VRP	Verapamil	0.000134032	0.000121	5.74195e-05	1.25296e-05	not active up to cytotoxicity		2.33426			0.00045	6.13919e-05	7.0604e-06	2.72632e-05	3.3105e-06	not active up to cytotoxicity		2.18322	4.91622			0.000110494	0.000171563	2.67916e-05	1.39911e-06	3.47424e-05	4.07096e-06	not active up to cytotoxicity		4.12423	3.18039
	References
	Huchthausen, J.; Escher, B. I.; Grasse, N.; Konig, M.; Beil, S.; Henneberger, L. Reactivity of Acrylamides Causes Cytotoxicity and Activates Oxidative Stress Response. Chem. Res. Toxicol. 2023, 36 (8), 1374-1385. DOI: 10.1021/acs.chemrestox.3c00115

## Sheet: Table S8
	Table S8: Concentration-response curves (CRC) of all chemicals in all assays for cytotoxicity, ToxBLAzer cytotoxicity, oxidative stress response activation and glucocorticoid receptor (GR) activation. Data for AA and NMBAA - MAA was taken from Huchthausen et al. (2023)
ID	Chemical	AREc32			ARE-bla				GR-bla
		Logarithmic CRC	Linear CRC cytotoxicity	Linear CRC oxidative stress response	Logarithmic CRC	Linear CRC cytotoxicity	Linear CRC cytotoxicity ToxBLAzer	Linear CRC oxidative stress response	Logarithmic CRC	Linear CRC cytotoxicity	Linear CRC cytotoxicity ToxBLAzer	Linear CRC GR activation
12DMIZ	1,2-Dimethyl-1H-Imidazole
1E1HIZ	1-Ethyl-1H-imidazole
1HIZ1P	1H-Imidazole-1-propanamine
1MIZ	1-Methylimidazole
1VIZ	1-Vinylimidazole
2E4MIZ	2-Ethyl-4-methyl-1H-imidazole
2EIZ	2-Ethylimidazole
2MIZ	2-Methylimidazole
4MIZ	4-Methylimidazole
55DH	5,5-Diphenylhydantoin
5FU	5-Fluorouracil
APAP	Acetaminophen
AA	Acrylamide
ATRA	all-trans Retinoic acid
As2O3	Arsenic (III) oxide
ASP	Aspartame
ATO	Atorvastatin
ATZ	Atrazine
AZA	Azacytidine
AZ	Azoxystrobin
BPA	Bisphenol A
BDU	Bromodeoxyuridine
BE	Butoxyethanol
CdCl2	Cadmium chloride
CAF	Caffeine
CPT	Camptothecin
CBZ	Carbamazepine
CBD	Carbendazim
CPZ	Chlorpromazine
CP	Chlorpyrifos
CPO	Chlorpyrifos oxon
CT	Citalopram
CFA	Clofibric acid
CC	Colchicine
CPA	Cyclophosphamide
CSA	Cyclosporin A
CPCZ	Cyproconazole
CARA	Cytosinearabinoside
DEXA	Dexamethasone
DCL	Diclofenac
DMSO	Dimethyl sulfoxide
DPA	Diphenylamine
EPP	Ethoprophos
ETU	Ethylenethiourea
FGM	Fingolimod
FIP	Fipronil
FLX	Fluoxetine
GEN	Genistein
HPD	Haloperidol
HCY	HC yellow 13
HCP	Hexachlorophene
HU	Hydroxyurea
IMZ	Imazalil
IMI	Imidacloprid
IZ	Imidazole
LIDO	Lidocaine
MBZ	Mebendazole
MAA	Methacrylamide
MMI	Methimazole
MTX	Methotrexate
NBuAA	N-(Butoxymethyl)acrylamide
NIAA	N-(Isobutoxymethyl)acrylamide
NBNP	N,N'-bis-(2-hydroxyethyl)-2-nitro-p-phenylenediamine
NDAA	N,N-Diethylacrylamide
DMA	N,N‐Dimethylacetamide
DMF	N,N-Dimethylformamide
NMBAA	N,N'-Methylenebisacrylamide
NIC	Nicotine
NIFA	Niflumic acid
NMA	N-Methylaniline
NMAA	N-Methylolacrylamide
oAP	o-Aminophenol
PCB28	PCB28
PFOA	Perfluorooctanoic acid
PXS	Picoxystrobin
WY-14643	Pirinixic acid
PREG	Pregnenolone
PPF	Propofol
PTU	Propylthiouracil
RTN	Rotenone
NaAsO2	Sodium arsenite
TAM	Tamoxifen
TCZ	Tebuconazole
TET	Tetracycline
TETD	Tetraethylthiuram disulfide
TMX	Thiamethoxam
TG	Tigecycline
T25D	Toluene-2,5-diamine
TDM	Triadimenol
TBT	Tributyltin
TCF	Trichlorfon
TEtT	Triethyl-tin bromide
VPA	Valproic acid
VRP	Verapamil
	References
	Huchthausen, J.; Escher, B. I.; Grasse, N.; Konig, M.; Beil, S.; Henneberger, L. Reactivity of Acrylamides Causes Cytotoxicity and Activates Oxidative Stress Response. Chem. Res. Toxicol. 2023, 36 (8), 1374-1385. DOI: 10.1021/acs.chemrestox.3c00115
